# Supplementary material for: Acute and Sub-Chronic Effects of Microplastics (3 and 10 µm) on the Human Intestinal Cells HT-29
Source: Int J Environ Res Public Health. 2021 May 28;18(11):5833. doi: 10.3390/ijerph18115833 (PMC8198674; doi:10.3390/ijerph18115833)
Supplement: Supplementary file 1 [file ijerph-18-05833-s001.zip]

Archive with 1 entries (1 files):
- ijerph-1179470-supplementary.pdf
